# Supplementary material for: Identification of three new Alu Yb subfamilies by source tracking of recently integrated Alu Yb elements
Source: Mob DNA. 2013 Nov 12;4:25. doi: 10.1186/1759-8753-4-25 (PMC3831846; doi:10.1186/1759-8753-4-25)
Supplement: Additional file 1: Table S1 — List of Yb8a1, Yb10 and Yb11 insertions identified in the reference genome. [file 1759-8753-4-25-S1.xlsx]

## Sheet: Sheet1
ID	Alu Subfamily	Locus	Orientation	Alu Size
10015	AluYb10	chr5:52484718-52485036	-	318-1
10018	AluYb10	chr4:71886779-71887091	-	312-1
10019	AluYb10	chr4:86564392-86564710	-	318-1
10028	AluYb10	chr3:59386007-59386315	+	1-308
10038	AluYb10	chr20:55782867-55783184	-	317-1
10062	AluYb10	chr14:39527490-39527810	-	318-1
10067	AluYb10	chr12:12263353-12263671	-	317-1
10075	AluYb10	chr11:98476969-98477272	-	300-1
11001	AluYb11	chr9:117706509-117706828	-	318-1
11002	AluYb11	chr7:51691909-51692220	+	1-310
11003	AluYb11	chr7:133107690-133108006	+	1-315
11004	AluYb11	chr6:19155647-19155966	-	318-1
11005	AluYb11	chr6:27200713-27201032	+	1-318
11006	AluYb11	chr5:46164109-46164435	+	1-318
11007	AluYb11	chr5:119015154-119015464	-	309-1
11008	AluYb11	chr4:97572114-97572429	+	1-314
11009	AluYb11	chr2:174198592-174198905	-	312-1
11010	AluYb11	chr2:209451726-209452044	-	317-1
11011	AluYb11	chr1:70027330-70027649	+	1-318
11012	AluYb11	chr1:217754089-217754382	+	22-313
11013	AluYb11	chr14:34290048-34290372	+	1-318
11014	AluYb11	chr11:59398806-59399121	+	2-315
11015	AluYb11	chr10:104528123-104528445	-	318-1
11016	AluYb11	chr10:118664430-118664740	+	1-309
10001	AluYb8a1	chrX:38757097-38757414	+	1-317
10002	AluYb8a1	chr9:9134055-9134369	-	316-4
10003	AluYb8a1	chr9:38843977-38844285	-	308-1
10004	AluYb8a1	chr8:50304317-50304623	+	1-305
10005	AluYb8a1	chr8:144775453-144775764	-	303-1
10006	AluYb8a1	chr7:92688015-92688333	+	1-318
10007	AluYb8a1	chr7:93833428-93833745	-	318-2
10008	AluYb8a1	chr6:2788862-2789172	+	1-310
10009	AluYb8a1	chr6:67015082-67015373	-	291-1
10010	AluYb8a1	chr6:90050461-90050793	-	318-1
10011	AluYb8a1	chr6:105498195-105498512	+	1-317
10012	AluYb8a1	chr6:131863071-131863389	-	318-1
10013	AluYb8a1	chr6:137382244-137382559	+	1-318
10014	AluYb8a1	chr5:1941151-1941456	-	307-3
10016	AluYb8a1	chr5:116463743-116464055	-	309-1
10017	AluYb8a1	chr5:150315208-150315500	+	15-306
10020	AluYb8a1	chr4:113450000-113450113	-	318-206
10021	AluYb8a1	chr4:120013813-120014125	-	312-1
10022	AluYb8a1	chr4:148857468-148857779	-	310-1
10023	AluYb8a1	chr4:150554031-150554344	+	1-313
10024	AluYb8a1	chr4:175313299-175313597	-	298-1
10025	AluYb8a1	chr3:25031259-25031589	-	318-1
10026	AluYb8a1	chr3:35457965-35458283	-	318-1
10027	AluYb8a1	chr3:37327625-37327943	-	318-1
10029	AluYb8a1	chr2:20458411-20458727	-	316-1
10030	AluYb8a1	chr2:63933731-63934049	-	318-1
10031	AluYb8a1	chr2:122461322-122461637	+	1-315
10032	AluYb8a1	chr2:123830287-123830603	+	1-316
10033	AluYb8a1	chr2:212074614-212074918	-	316-1
10034	AluYb8a1	chr2:223797367-223797679	+	1-312
10035	AluYb8a1	chr21:22421331-22421597	-	304-40
10036	AluYb8a1	chr20:33338891-33339202	+	1-311
10037	AluYb8a1	chr20:35264538-35264858	+	1-316
10039	AluYb8a1	chr1:8448377-8448678	-	301-1
10040	AluYb8a1	chr1:35749561-35749876	-	315-1
10041	AluYb8a1	chr1:40635006-40635317	+	1-311
10042	AluYb8a1	chr1:161657100-161657281	+	133-313
10043	AluYb8a1	chr1:199878986-199879299	+	1-313
10044	AluYb8a1	chr1:216125187-216125505	-	318-1
10045	AluYb8a1	chr19:10441743-10442062	+	1-318
10046	AluYb8a1	chr19:46796820-46797137	+	1-317
10047	AluYb8a1	chr18:32311161-32311463	+	1-302
10048	AluYb8a1	chr18:48335225-48335543	+	1-317
10049	AluYb8a1	chr17:15202618-15202931	+	1-312
10050	AluYb8a1	chr17:36331444-36331756	-	312-1
10051	AluYb8a1	chr17:45427121-45427439	-	318-1
10052	AluYb8a1	chr16:4724622-4724940	-	318-1
10053	AluYb8a1	chr16:23638526-23638838	+	1-312
10054	AluYb8a1	chr16:72357456-72357766	+	1-310
10055	AluYb8a1	chr16:74289431-74289747	+	2-317
10056	AluYb8a1	chr15:27213440-27213756	-	316-1
10057	AluYb8a1	chr15:58282121-58282219	+	213-310
10058	AluYb8a1	chr15:66135911-66136200	+	1-289
10059	AluYb8a1	chr15:98414890-98415205	-	315-1
10060	AluYb8a1	chr14:27319580-27319897	+	1-317
10061	AluYb8a1	chr14:30415128-30415414	-	308-23
10063	AluYb8a1	chr14:40924628-40924931	+	1-303
10064	AluYb8a1	chr14:74246278-74246579	-	294-1
10065	AluYb8a1	chr14:78691093-78691408	-	315-1
10066	AluYb8a1	chr13:72506728-72507036	+	1-304
10068	AluYb8a1	chr12:66837984-66838294	+	1-310
10069	AluYb8a1	chr12:75585311-75585628	-	318-1
10070	AluYb8a1	chr12:99975386-99975705	+	1-318
10071	AluYb8a1	chr12:100832520-100832838	+	1-318
10072	AluYb8a1	chr12:120092837-120093150	-	318-1
10073	AluYb8a1	chr11:22954991-22955309	-	318-1
10074	AluYb8a1	chr11:68858148-68858434	+	30-315
10076	AluYb8a1	chr11:105765517-105765824	-	307-1
10077	AluYb8a1	chr11:123630460-123630758	+	16-313
10078	AluYb8a1	chr10:9998506-9998821	-	315-1
10079	AluYb8a1	chr10:37613923-37614159	-	307-72
10080	AluYb8a1	chr10:59053472-59053790	-	318-1
10081	AluYb8a1	chr10:88685478-88685748	-	305-36
10082	AluYb8a1	chr10:96801256-96801572	+	1-316
10083	AluYb8a1	chr10:116327667-116327977	+	1-310
